# Supplementary material for: Seroprevalence and Associated Risk Factors of Rift Valley Fever in Livestock from Three Ecological Zones of Malawi
Source: Pathogens. 2022 Nov 14;11(11):1349. doi: 10.3390/pathogens11111349 (PMC9698272; doi:10.3390/pathogens11111349)
Supplement: Supplementary file 1 [file pathogens-11-01349-s001.zip]

Archive with 1 entries (1 files):
- pathogens-1982201-supplimentary.pdf
